# Supplementary material for: Direct synthesis of extra-heavy olefins from carbon monoxide and water
Source: Nat Commun. 2023 Apr 3;14:1857. doi: 10.1038/s41467-023-37599-2 (PMC10070633; doi:10.1038/s41467-023-37599-2)
Supplement: Supplementary file 2 — Source Data [file 41467_2023_37599_MOESM2_ESM.xlsx]

## Sheet: Figure 1a
XRD pattern of Pt/Mo2N-Ru
2θ (degree）	Intensity (a.u.)
20	86
20.02	79
20.04	81
20.06	53
20.08	56
20.1	63
20.12	64
20.14	58
20.16	77
20.18	93
20.2	74
20.22	72
20.24	60
20.26	61
20.28	68
20.3	74
20.32	63
20.34	71
20.36	58
20.38	62
20.4	67
20.42	78
20.44	81
20.46	72
20.48	68
20.5	68
20.52	77
20.54	69
20.56	84
20.58	64
20.6	76
20.62	73
20.64	60
20.66	61
20.68	66
20.7	63
20.72	80
20.74	62
20.76	67
20.78	70
20.8	76
20.82	70
20.84	59
20.86	72
20.88	70
20.9	73
20.92	64
20.94	59
20.96	68
20.98	67
21	71
21.02	63
21.04	68
21.06	57
21.08	67
21.1	72
21.12	71
21.14	67
21.16	88
21.18	61
21.2	67
21.22	71
21.24	72
21.26	67
21.28	81
21.3	73
21.32	56
21.34	54
21.36	70
21.38	61
21.4	64
21.42	69
21.44	65
21.46	77
21.48	74
21.5	66
21.52	90
21.54	59
21.56	59
21.58	66
21.6	68
21.62	62
21.64	75
21.66	81
21.68	80
21.7	79
21.72	76
21.74	62
21.76	55
21.78	71
21.8	59
21.82	82
21.84	67
21.86	62
21.88	74
21.9	61
21.92	80
21.94	86
21.96	85
21.98	85
22	91
22.02	94
22.04	84
22.06	67
22.08	94
22.1	97
22.12	86
22.14	78
22.16	74
22.18	82
22.2	63
22.22	68
22.24	68
22.26	80
22.28	63
22.3	62
22.32	62
22.34	62
22.36	57
22.38	62
22.4	75
22.42	56
22.44	65
22.46	64
22.48	90
22.5	68
22.52	79
22.54	64
22.56	68
22.58	63
22.6	70
22.62	71
22.64	67
22.66	71
22.68	62
22.7	61
22.72	55
22.74	68
22.76	63
22.78	72
22.8	70
22.82	71
22.84	86
22.86	64
22.88	63
22.9	61
22.92	74
22.94	65
22.96	66
22.98	66
23	72
23.02	72
23.04	59
23.06	61
23.08	66
23.1	79
23.12	76
23.14	65
23.16	63
23.18	77
23.2	58
23.22	58
23.24	59
23.26	62
23.28	55
23.3	58
23.32	60
23.34	72
23.36	58
23.38	64
23.4	60
23.42	57
23.44	63
23.46	62
23.48	63
23.5	66
23.52	60
23.54	71
23.56	63
23.58	63
23.6	66
23.62	75
23.64	66
23.66	66
23.68	68
23.7	60
23.72	83
23.74	69
23.76	67
23.78	72
23.8	72
23.82	68
23.84	63
23.86	67
23.88	66
23.9	82
23.92	61
23.94	63
23.96	66
23.98	74
24	74
24.02	70
24.04	59
24.06	62
24.08	62
24.1	64
24.12	69
24.14	73
24.16	70
24.18	59
24.2	58
24.22	70
24.24	63
24.26	63
24.28	68
24.3	66
24.32	82
24.34	64
24.36	64
24.38	66
24.4	70
24.42	63
24.44	48
24.46	61
24.48	68
24.5	71
24.52	65
24.54	66
24.56	65
24.58	66
24.6	66
24.62	63
24.64	59
24.66	57
24.68	63
24.7	63
24.72	72
24.74	55
24.76	60
24.78	59
24.8	60
24.82	74
24.84	55
24.86	57
24.88	64
24.9	63
24.92	70
24.94	46
24.96	81
24.98	80
25	57
25.02	62
25.04	62
25.06	61
25.08	73
25.1	82
25.12	61
25.14	61
25.16	68
25.18	59
25.2	63
25.22	54
25.24	68
25.26	56
25.28	64
25.3	61
25.32	60
25.34	64
25.36	60
25.38	63
25.4	59
25.42	61
25.44	60
25.46	67
25.48	51
25.5	59
25.52	60
25.54	73
25.56	65
25.58	62
25.6	69
25.62	71
25.64	87
25.66	71
25.68	67
25.7	64
25.72	56
25.74	66
25.76	59
25.78	56
25.8	61
25.82	70
25.84	68
25.86	72
25.88	57
25.9	46
25.92	55
25.94	57
25.96	54
25.98	55
26	60
26.02	57
26.04	63
26.06	66
26.08	63
26.1	62
26.12	61
26.14	79
26.16	78
26.18	65
26.2	70
26.22	69
26.24	68
26.26	60
26.28	46
26.3	59
26.32	56
26.34	67
26.36	55
26.38	61
26.4	43
26.42	53
26.44	65
26.46	58
26.48	61
26.5	56
26.52	67
26.54	60
26.56	64
26.58	74
26.6	56
26.62	68
26.64	60
26.66	52
26.68	60
26.7	72
26.72	60
26.74	53
26.76	52
26.78	51
26.8	62
26.82	57
26.84	68
26.86	69
26.88	75
26.9	71
26.92	56
26.94	68
26.96	76
26.98	59
27	59
27.02	63
27.04	61
27.06	54
27.08	53
27.1	48
27.12	49
27.14	55
27.16	68
27.18	55
27.2	57
27.22	49
27.24	65
27.26	60
27.28	57
27.3	59
27.32	55
27.34	52
27.36	57
27.38	56
27.4	54
27.42	55
27.44	60
27.46	62
27.48	49
27.5	56
27.52	64
27.54	57
27.56	52
27.58	53
27.6	45
27.62	66
27.64	62
27.66	56
27.68	57
27.7	49
27.72	69
27.74	62
27.76	60
27.78	69
27.8	88
27.82	74
27.84	63
27.86	58
27.88	49
27.9	51
27.92	53
27.94	55
27.96	54
27.98	61
28	61
28.02	60
28.04	65
28.06	50
28.08	76
28.1	53
28.12	58
28.14	55
28.16	66
28.18	60
28.2	64
28.22	52
28.24	68
28.26	61
28.28	68
28.3	77
28.32	70
28.34	58
28.36	56
28.38	58
28.4	65
28.42	48
28.44	62
28.46	61
28.48	60
28.5	58
28.52	66
28.54	58
28.56	68
28.58	62
28.6	73
28.62	52
28.64	60
28.66	58
28.68	49
28.7	56
28.72	59
28.74	60
28.76	65
28.78	46
28.8	47
28.82	50
28.84	53
28.86	68
28.88	72
28.9	49
28.92	52
28.94	52
28.96	51
28.98	60
29	51
29.02	60
29.04	55
29.06	54
29.08	59
29.1	72
29.12	58
29.14	64
29.16	70
29.18	48
29.2	53
29.22	53
29.24	62
29.26	48
29.28	59
29.3	55
29.32	52
29.34	54
29.36	57
29.38	51
29.4	52
29.42	49
29.44	72
29.46	69
29.48	67
29.5	56
29.52	58
29.54	67
29.56	63
29.58	49
29.6	60
29.62	54
29.64	40
29.66	60
29.68	62
29.7	64
29.72	69
29.74	48
29.76	60
29.78	52
29.8	58
29.82	61
29.84	57
29.86	55
29.88	67
29.9	64
29.92	58
29.94	50
29.96	52
29.98	58
30	62
30.02	61
30.04	53
30.06	60
30.08	59
30.1	42
30.12	61
30.14	51
30.16	66
30.18	68
30.2	65
30.22	68
30.24	54
30.26	54
30.28	64
30.3	64
30.32	65
30.34	70
30.36	61
30.38	52
30.4	63
30.42	70
30.44	72
30.46	50
30.48	63
30.5	69
30.52	56
30.54	47
30.56	52
30.58	47
30.6	50
30.62	62
30.64	56
30.66	71
30.68	53
30.7	56
30.72	63
30.74	56
30.76	40
30.78	70
30.8	58
30.82	72
30.84	65
30.86	60
30.88	76
30.9	66
30.92	54
30.94	80
30.96	70
30.98	60
31	49
31.02	62
31.04	52
31.06	51
31.08	61
31.1	56
31.12	56
31.14	51
31.16	59
31.18	59
31.2	66
31.22	53
31.24	53
31.26	57
31.28	55
31.3	60
31.32	51
31.34	61
31.36	81
31.38	58
31.4	62
31.42	58
31.44	55
31.46	63
31.48	65
31.5	69
31.52	60
31.54	53
31.56	47
31.58	56
31.6	58
31.62	68
31.64	57
31.66	67
31.68	54
31.7	52
31.72	54
31.74	66
31.76	64
31.78	59
31.8	52
31.82	58
31.84	53
31.86	57
31.88	60
31.9	65
31.92	58
31.94	65
31.96	70
31.98	66
32	58
32.02	64
32.04	60
32.06	51
32.08	64
32.1	61
32.12	60
32.14	61
32.16	57
32.18	56
32.2	60
32.22	58
32.24	57
32.26	52
32.28	59
32.3	65
32.32	52
32.34	57
32.36	45
32.38	48
32.4	64
32.42	68
32.44	59
32.46	63
32.48	59
32.5	70
32.52	56
32.54	60
32.56	57
32.58	57
32.6	60
32.62	72
32.64	66
32.66	67
32.68	64
32.7	60
32.72	57
32.74	57
32.76	66
32.78	70
32.8	59
32.82	58
32.84	49
32.86	61
32.88	50
32.9	52
32.92	56
32.94	69
32.96	63
32.98	67
33	57
33.02	74
33.04	81
33.06	62
33.08	69
33.1	57
33.12	76
33.14	68
33.16	55
33.18	66
33.2	70
33.22	64
33.24	60
33.26	58
33.28	67
33.3	69
33.32	51
33.34	63
33.36	60
33.38	72
33.4	61
33.42	62
33.44	60
33.46	66
33.48	55
33.5	57
33.52	65
33.54	62
33.56	61
33.58	71
33.6	57
33.62	60
33.64	80
33.66	74
33.68	71
33.7	67
33.72	57
33.74	54
33.76	60
33.78	59
33.8	59
33.82	65
33.84	75
33.86	78
33.88	69
33.9	70
33.92	71
33.94	59
33.96	72
33.98	68
34	61
34.02	71
34.04	65
34.06	69
34.08	54
34.1	75
34.12	50
34.14	65
34.16	58
34.18	73
34.2	51
34.22	53
34.24	52
34.26	51
34.28	76
34.3	64
34.32	61
34.34	57
34.36	61
34.38	71
34.4	70
34.42	69
34.44	62
34.46	72
34.48	73
34.5	72
34.52	60
34.54	65
34.56	60
34.58	69
34.6	56
34.62	60
34.64	59
34.66	66
34.68	78
34.7	67
34.72	77
34.74	56
34.76	65
34.78	81
34.8	70
34.82	65
34.84	75
34.86	69
34.88	66
34.9	70
34.92	72
34.94	76
34.96	86
34.98	80
35	62
35.02	68
35.04	68
35.06	78
35.08	84
35.1	76
35.12	62
35.14	78
35.16	70
35.18	74
35.2	81
35.22	90
35.24	67
35.26	85
35.28	91
35.3	85
35.32	89
35.34	90
35.36	78
35.38	82
35.4	102
35.42	94
35.44	102
35.46	83
35.48	93
35.5	104
35.52	89
35.54	120
35.56	114
35.58	105
35.6	115
35.62	126
35.64	97
35.66	98
35.68	92
35.7	98
35.72	88
35.74	109
35.76	113
35.78	125
35.8	129
35.82	101
35.84	109
35.86	134
35.88	118
35.9	115
35.92	113
35.94	118
35.96	119
35.98	108
36	121
36.02	131
36.04	138
36.06	148
36.08	127
36.1	126
36.12	127
36.14	155
36.16	131
36.18	157
36.2	153
36.22	137
36.24	169
36.26	152
36.28	154
36.3	162
36.32	138
36.34	137
36.36	159
36.38	150
36.4	144
36.42	151
36.44	177
36.46	161
36.48	176
36.5	163
36.52	170
36.54	170
36.56	170
36.58	183
36.6	159
36.62	180
36.64	182
36.66	197
36.68	200
36.7	235
36.72	212
36.74	239
36.76	233
36.78	240
36.8	234
36.82	258
36.84	271
36.86	277
36.88	274
36.9	259
36.92	293
36.94	310
36.96	355
36.98	382
37	367
37.02	413
37.04	502
37.06	530
37.08	543
37.1	605
37.12	651
37.14	706
37.16	800
37.18	897
37.2	967
37.22	1100
37.24	1227
37.26	1353
37.28	1436
37.3	1504
37.32	1644
37.34	1742
37.36	1796
37.38	1909
37.4	2014
37.42	1943
37.44	2010
37.46	1988
37.48	1945
37.5	1923
37.52	1864
37.54	1670
37.56	1631
37.58	1515
37.6	1408
37.62	1295
37.64	1172
37.66	1098
37.68	1001
37.7	869
37.72	799
37.74	774
37.76	667
37.78	625
37.8	526
37.82	516
37.84	481
37.86	425
37.88	381
37.9	372
37.92	336
37.94	331
37.96	315
37.98	293
38	252
38.02	253
38.04	227
38.06	218
38.08	222
38.1	208
38.12	227
38.14	202
38.16	199
38.18	205
38.2	185
38.22	189
38.24	191
38.26	180
38.28	175
38.3	188
38.32	192
38.34	178
38.36	186
38.38	175
38.4	182
38.42	176
38.44	193
38.46	183
38.48	195
38.5	187
38.52	168
38.54	170
38.56	173
38.58	170
38.6	187
38.62	178
38.64	178
38.66	179
38.68	170
38.7	171
38.72	177
38.74	184
38.76	166
38.78	173
38.8	174
38.82	160
38.84	174
38.86	186
38.88	178
38.9	162
38.92	157
38.94	147
38.96	171
38.98	171
39	162
39.02	155
39.04	156
39.06	155
39.08	163
39.1	173
39.12	161
39.14	164
39.16	132
39.18	163
39.2	163
39.22	154
39.24	153
39.26	157
39.28	157
39.3	144
39.32	143
39.34	147
39.36	154
39.38	164
39.4	162
39.42	152
39.44	148
39.46	141
39.48	133
39.5	163
39.52	150
39.54	136
39.56	156
39.58	140
39.6	125
39.62	145
39.64	154
39.66	163
39.68	135
39.7	126
39.72	157
39.74	139
39.76	151
39.78	135
39.8	143
39.82	126
39.84	142
39.86	139
39.88	151
39.9	136
39.92	159
39.94	140
39.96	164
39.98	147
40	155
40.02	163
40.04	162
40.06	155
40.08	142
40.1	166
40.12	163
40.14	141
40.16	163
40.18	153
40.2	137
40.22	142
40.24	148
40.26	132
40.28	134
40.3	148
40.32	142
40.34	140
40.36	123
40.38	143
40.4	143
40.42	139
40.44	149
40.46	150
40.48	177
40.5	135
40.52	148
40.54	155
40.56	126
40.58	162
40.6	150
40.62	150
40.64	167
40.66	145
40.68	149
40.7	146
40.72	130
40.74	131
40.76	133
40.78	158
40.8	150
40.82	138
40.84	159
40.86	159
40.88	170
40.9	174
40.92	142
40.94	140
40.96	136
40.98	132
41	144
41.02	166
41.04	147
41.06	141
41.08	173
41.1	158
41.12	159
41.14	154
41.16	155
41.18	153
41.2	141
41.22	166
41.24	173
41.26	158
41.28	170
41.3	165
41.32	170
41.34	174
41.36	151
41.38	147
41.4	169
41.42	169
41.44	152
41.46	166
41.48	170
41.5	165
41.52	188
41.54	165
41.56	164
41.58	193
41.6	172
41.62	173
41.64	179
41.66	176
41.68	208
41.7	197
41.72	210
41.74	195
41.76	181
41.78	193
41.8	224
41.82	200
41.84	205
41.86	211
41.88	205
41.9	207
41.92	232
41.94	230
41.96	231
41.98	240
42	213
42.02	202
42.04	219
42.06	226
42.08	240
42.1	235
42.12	248
42.14	236
42.16	216
42.18	231
42.2	233
42.22	258
42.24	263
42.26	265
42.28	260
42.3	216
42.32	228
42.34	254
42.36	250
42.38	255
42.4	268
42.42	275
42.44	276
42.46	273
42.48	261
42.5	293
42.52	268
42.54	296
42.56	285
42.58	316
42.6	314
42.62	307
42.64	298
42.66	298
42.68	306
42.7	307
42.72	328
42.74	345
42.76	296
42.78	312
42.8	383
42.82	337
42.84	361
42.86	373
42.88	398
42.9	393
42.92	419
42.94	445
42.96	477
42.98	494
43	495
43.02	531
43.04	585
43.06	621
43.08	627
43.1	632
43.12	737
43.14	767
43.16	783
43.18	865
43.2	883
43.22	923
43.24	962
43.26	1022
43.28	1127
43.3	1149
43.32	1207
43.34	1305
43.36	1274
43.38	1320
43.4	1371
43.42	1399
43.44	1469
43.46	1408
43.48	1463
43.5	1390
43.52	1356
43.54	1320
43.56	1296
43.58	1275
43.6	1183
43.62	1089
43.64	1054
43.66	975
43.68	929
43.7	822
43.72	717
43.74	699
43.76	688
43.78	638
43.8	632
43.82	556
43.84	553
43.86	577
43.88	542
43.9	505
43.92	513
43.94	489
43.96	466
43.98	494
44	501
44.02	447
44.04	490
44.06	439
44.08	438
44.1	436
44.12	414
44.14	460
44.16	389
44.18	415
44.2	409
44.22	428
44.24	410
44.26	396
44.28	367
44.3	367
44.32	380
44.34	365
44.36	404
44.38	365
44.4	344
44.42	358
44.44	366
44.46	337
44.48	352
44.5	334
44.52	340
44.54	334
44.56	347
44.58	345
44.6	329
44.62	330
44.64	340
44.66	301
44.68	341
44.7	306
44.72	288
44.74	285
44.76	268
44.78	287
44.8	286
44.82	287
44.84	274
44.86	269
44.88	281
44.9	270
44.92	262
44.94	247
44.96	255
44.98	246
45	232
45.02	223
45.04	228
45.06	227
45.08	257
45.1	237
45.12	227
45.14	204
45.16	220
45.18	230
45.2	225
45.22	210
45.24	201
45.26	213
45.28	197
45.3	194
45.32	215
45.34	184
45.36	196
45.38	216
45.4	197
45.42	179
45.44	196
45.46	177
45.48	190
45.5	188
45.52	165
45.54	171
45.56	171
45.58	179
45.6	151
45.62	159
45.64	161
45.66	166
45.68	146
45.7	162
45.72	141
45.74	150
45.76	152
45.78	141
45.8	152
45.82	144
45.84	129
45.86	148
45.88	131
45.9	141
45.92	140
45.94	148
45.96	140
45.98	132
46	130
46.02	134
46.04	123
46.06	133
46.08	119
46.1	122
46.12	133
46.14	139
46.16	126
46.18	128
46.2	106
46.22	125
46.24	115
46.26	118
46.28	124
46.3	117
46.32	113
46.34	120
46.36	104
46.38	119
46.4	108
46.42	111
46.44	108
46.46	120
46.48	119
46.5	101
46.52	114
46.54	108
46.56	103
46.58	114
46.6	109
46.62	102
46.64	92
46.66	102
46.68	124
46.7	89
46.72	105
46.74	95
46.76	96
46.78	99
46.8	96
46.82	100
46.84	88
46.86	89
46.88	87
46.9	96
46.92	92
46.94	97
46.96	107
46.98	106
47	93
47.02	78
47.04	86
47.06	85
47.08	84
47.1	93
47.12	90
47.14	108
47.16	99
47.18	75
47.2	95
47.22	85
47.24	87
47.26	93
47.28	101
47.3	98
47.32	85
47.34	86
47.36	86
47.38	82
47.4	93
47.42	75
47.44	87
47.46	83
47.48	71
47.5	81
47.52	78
47.54	87
47.56	92
47.58	80
47.6	72
47.62	74
47.64	83
47.66	62
47.68	83
47.7	83
47.72	97
47.74	65
47.76	84
47.78	74
47.8	79
47.82	94
47.84	81
47.86	76
47.88	81
47.9	82
47.92	74
47.94	69
47.96	85
47.98	85
48	91
48.02	59
48.04	66
48.06	67
48.08	83
48.1	93
48.12	84
48.14	71
48.16	84
48.18	65
48.2	80
48.22	72
48.24	73
48.26	81
48.28	72
48.3	76
48.32	66
48.34	70
48.36	75
48.38	80
48.4	77
48.42	73
48.44	77
48.46	73
48.48	71
48.5	69
48.52	71
48.54	76
48.56	63
48.58	68
48.6	70
48.62	72
48.64	75
48.66	69
48.68	72
48.7	76
48.72	84
48.74	83
48.76	63
48.78	79
48.8	74
48.82	77
48.84	72
48.86	71
48.88	76
48.9	62
48.92	65
48.94	84
48.96	72
48.98	75
49	81
49.02	75
49.04	61
49.06	82
49.08	74
49.1	74
49.12	63
49.14	62
49.16	61
49.18	59
49.2	67
49.22	68
49.24	60
49.26	61
49.28	80
49.3	78
49.32	67
49.34	58
49.36	59
49.38	70
49.4	87
49.42	61
49.44	75
49.46	69
49.48	59
49.5	66
49.52	73
49.54	76
49.56	72
49.58	76
49.6	68
49.62	69
49.64	62
49.66	61
49.68	69
49.7	72
49.72	64
49.74	68
49.76	55
49.78	53
49.8	72
49.82	76
49.84	69
49.86	63
49.88	57
49.9	60
49.92	59
49.94	59
49.96	60
49.98	57
50	69
50.02	56
50.04	66
50.06	54
50.08	66
50.1	63
50.12	57
50.14	62
50.16	62
50.18	63
50.2	66
50.22	49
50.24	52
50.26	64
50.28	70
50.3	64
50.32	58
50.34	59
50.36	64
50.38	60
50.4	53
50.42	72
50.44	66
50.46	77
50.48	61
50.5	61
50.52	54
50.54	62
50.56	58
50.58	60
50.6	70
50.62	63
50.64	72
50.66	66
50.68	64
50.7	70
50.72	77
50.74	54
50.76	51
50.78	63
50.8	57
50.82	57
50.84	59
50.86	55
50.88	65
50.9	72
50.92	60
50.94	72
50.96	60
50.98	60
51	56
51.02	73
51.04	58
51.06	54
51.08	58
51.1	56
51.12	58
51.14	44
51.16	50
51.18	53
51.2	56
51.22	59
51.24	58
51.26	56
51.28	50
51.3	65
51.32	55
51.34	61
51.36	41
51.38	57
51.4	62
51.42	65
51.44	52
51.46	54
51.48	54
51.5	65
51.52	63
51.54	50
51.56	55
51.58	55
51.6	54
51.62	44
51.64	59
51.66	60
51.68	60
51.7	64
51.72	68
51.74	50
51.76	61
51.78	61
51.8	47
51.82	58
51.84	59
51.86	68
51.88	64
51.9	60
51.92	65
51.94	61
51.96	55
51.98	51
52	51
52.02	63
52.04	55
52.06	65
52.08	43
52.1	55
52.12	58
52.14	61
52.16	56
52.18	57
52.2	54
52.22	62
52.24	68
52.26	49
52.28	52
52.3	51
52.32	56
52.34	45
52.36	44
52.38	64
52.4	47
52.42	48
52.44	53
52.46	56
52.48	51
52.5	52
52.52	62
52.54	63
52.56	57
52.58	51
52.6	64
52.62	55
52.64	59
52.66	55
52.68	52
52.7	49
52.72	54
52.74	55
52.76	66
52.78	54
52.8	51
52.82	54
52.84	48
52.86	51
52.88	61
52.9	59
52.92	45
52.94	52
52.96	52
52.98	53
53	54
53.02	54
53.04	66
53.06	59
53.08	60
53.1	71
53.12	49
53.14	62
53.16	57
53.18	48
53.2	58
53.22	61
53.24	63
53.26	59
53.28	49
53.3	45
53.32	52
53.34	63
53.36	57
53.38	56
53.4	53
53.42	52
53.44	40
53.46	49
53.48	49
53.5	57
53.52	59
53.54	58
53.56	56
53.58	47
53.6	50
53.62	55
53.64	42
53.66	45
53.68	44
53.7	55
53.72	65
53.74	61
53.76	52
53.78	59
53.8	63
53.82	50
53.84	52
53.86	51
53.88	56
53.9	48
53.92	61
53.94	53
53.96	49
53.98	44
54	47
54.02	51
54.04	56
54.06	50
54.08	50
54.1	64
54.12	52
54.14	54
54.16	55
54.18	51
54.2	63
54.22	62
54.24	53
54.26	52
54.28	58
54.3	55
54.32	64
54.34	49
54.36	54
54.38	53
54.4	59
54.42	55
54.44	40
54.46	46
54.48	47
54.5	51
54.52	58
54.54	62
54.56	49
54.58	59
54.6	51
54.62	58
54.64	43
54.66	48
54.68	62
54.7	49
54.72	58
54.74	46
54.76	57
54.78	47
54.8	46
54.82	51
54.84	47
54.86	58
54.88	49
54.9	45
54.92	53
54.94	61
54.96	48
54.98	60
55	53
55.02	52
55.04	47
55.06	50
55.08	52
55.1	59
55.12	67
55.14	61
55.16	60
55.18	48
55.2	59
55.22	58
55.24	51
55.26	51
55.28	55
55.3	58
55.32	53
55.34	51
55.36	47
55.38	47
55.4	67
55.42	56
55.44	59
55.46	58
55.48	51
55.5	47
55.52	58
55.54	51
55.56	57
55.58	54
55.6	51
55.62	59
55.64	52
55.66	54
55.68	50
55.7	49
55.72	52
55.74	57
55.76	43
55.78	56
55.8	53
55.82	55
55.84	58
55.86	53
55.88	62
55.9	67
55.92	58
55.94	53
55.96	49
55.98	59
56	53
56.02	52
56.04	51
56.06	55
56.08	59
56.1	51
56.12	58
56.14	56
56.16	52
56.18	49
56.2	35
56.22	59
56.24	59
56.26	49
56.28	55
56.3	64
56.32	54
56.34	58
56.36	66
56.38	50
56.4	60
56.42	57
56.44	59
56.46	58
56.48	56
56.5	73
56.52	54
56.54	75
56.56	58
56.58	61
56.6	65
56.62	60
56.64	60
56.66	77
56.68	58
56.7	67
56.72	44
56.74	49
56.76	60
56.78	49
56.8	51
56.82	73
56.84	54
56.86	70
56.88	64
56.9	64
56.92	68
56.94	72
56.96	62
56.98	54
57	63
57.02	67
57.04	64
57.06	72
57.08	47
57.1	53
57.12	59
57.14	62
57.16	56
57.18	73
57.2	67
57.22	67
57.24	67
57.26	57
57.28	60
57.3	72
57.32	63
57.34	58
57.36	62
57.38	53
57.4	49
57.42	61
57.44	62
57.46	55
57.48	50
57.5	57
57.52	57
57.54	59
57.56	62
57.58	70
57.6	77
57.62	75
57.64	65
57.66	67
57.68	68
57.7	72
57.72	79
57.74	56
57.76	52
57.78	66
57.8	73
57.82	81
57.84	63
57.86	64
57.88	78
57.9	87
57.92	63
57.94	72
57.96	61
57.98	56
58	77
58.02	71
58.04	62
58.06	73
58.08	66
58.1	58
58.12	67
58.14	60
58.16	68
58.18	70
58.2	72
58.22	86
58.24	75
58.26	58
58.28	65
58.3	58
58.32	79
58.34	63
58.36	72
58.38	78
58.4	72
58.42	60
58.44	69
58.46	75
58.48	63
58.5	75
58.52	87
58.54	71
58.56	69
58.58	73
58.6	87
58.62	80
58.64	76
58.66	77
58.68	60
58.7	71
58.72	66
58.74	80
58.76	80
58.78	65
58.8	73
58.82	69
58.84	61
58.86	59
58.88	55
58.9	61
58.92	84
58.94	76
58.96	83
58.98	71
59	67
59.02	58
59.04	73
59.06	69
59.08	75
59.1	63
59.12	83
59.14	69
59.16	73
59.18	78
59.2	78
59.22	64
59.24	60
59.26	52
59.28	62
59.3	55
59.32	69
59.34	70
59.36	69
59.38	55
59.4	74
59.42	74
59.44	54
59.46	63
59.48	84
59.5	58
59.52	60
59.54	59
59.56	55
59.58	70
59.6	68
59.62	65
59.64	62
59.66	47
59.68	52
59.7	61
59.72	48
59.74	65
59.76	66
59.78	59
59.8	52
59.82	61
59.84	56
59.86	49
59.88	54
59.9	73
59.92	62
59.94	66
[truncated: 1,003 more rows]

## Sheet: Figure 1b
Mo 3d XPS spectrum of Pt/Mo2N-Ru
Binding Energy (eV)	Intensity (a.u.)
240.95	15368.8
240.9	15358
240.85	15335.2
240.8	15318.5
240.75	15304.1
240.7	15261.3
240.65	15212.7
240.6	15214.8
240.55	15190.4
240.5	15156.6
240.45	15094.5
240.4	15001.6
240.35	14940.4
240.3	14876.9
240.25	14909.1
240.2	14924.4
240.15	14917.7
240.1	14913.9
240.05	14902
240	14929.5
239.95	14927.7
239.9	14947.5
239.85	14929
239.8	14874.6
239.75	14807.4
239.7	14729
239.65	14651.9
239.6	14667
239.55	14665.2
239.5	14669.5
239.45	14658.5
239.4	14619.3
239.35	14553.4
239.3	14488.7
239.25	14441.7
239.2	14383.4
239.15	14301.4
239.1	14255.1
239.05	14246.8
239	14218.7
238.95	14201.9
238.9	14242.7
238.85	14313.5
238.8	14361.3
238.75	14360.7
238.7	14335.1
238.65	14294.4
238.6	14290.4
238.55	14312
238.5	14315.7
238.45	14287.9
238.4	14309.1
238.35	14338.4
238.3	14392.1
238.25	14378.4
238.2	14368.9
238.15	14324.7
238.1	14265.4
238.05	14198.3
238	14092.6
237.95	14027.5
237.9	13968.8
237.85	13988.5
237.8	14043.7
237.75	14154.4
237.7	14274.8
237.65	14349.8
237.6	14501.8
237.55	14645.1
237.5	14743
237.45	14741.5
237.4	14769.5
237.35	14814.6
237.3	14822.3
237.25	14852
237.2	14895.7
237.15	14945.6
237.1	14973.3
237.05	15003
237	15092.6
236.95	15291.9
236.9	15430.1
236.85	15574.4
236.8	15781.5
236.75	16009.4
236.7	16249.5
236.65	16431.4
236.6	16715
236.55	17011.9
236.5	17339.2
236.45	17641.8
236.4	17968.7
236.35	18278.8
236.3	18570.5
236.25	18911.7
236.2	19224.7
236.15	19456.5
236.1	19591.7
236.05	19656.2
236	19720.3
235.95	19793.1
235.9	19769.3
235.85	19710.2
235.8	19683
235.75	19562.9
235.7	19448.1
235.65	19312.5
235.6	19184.9
235.55	19046.1
235.5	18961.7
235.45	18854.2
235.4	18770.7
235.35	18680.9
235.3	18570.5
235.25	18502.3
235.2	18520.2
235.15	18457.7
235.1	18367.1
235.05	18308.2
235	18252
234.95	18239.1
234.9	18225.6
234.85	18168.9
234.8	18152.2
234.75	18115.4
234.7	18111.7
234.65	18132.4
234.6	18133.1
234.55	18180.7
234.5	18286.4
234.45	18353.2
234.4	18457.6
234.35	18550.3
234.3	18650.7
234.25	18781.4
234.2	18987
234.15	19135.2
234.1	19291.1
234.05	19525.8
234	19782.5
233.95	20114.6
233.9	20457.6
233.85	20818.7
233.8	21167.1
233.75	21547.6
233.7	21932.3
233.65	22318.9
233.6	22717.9
233.55	23233.6
233.5	23784.7
233.45	24380.2
233.4	25053.7
233.35	25763.1
233.3	26554.3
233.25	27376.4
233.2	28256.2
233.15	29101.7
233.1	29898.5
233.05	30726.3
233	31510.3
232.95	32285.6
232.9	33043.1
232.85	33823.3
232.8	34459.9
232.75	35134.4
232.7	35745.8
232.65	36342.9
232.6	37013.6
232.55	37778.7
232.5	38536.1
232.45	39398.3
232.4	40405.9
232.35	41555.9
232.3	42800.4
232.25	44130
232.2	45580.7
232.15	47016.4
232.1	48427
232.05	49894.8
232	51302.7
231.95	52647.8
231.9	53812.7
231.85	54774.8
231.8	55458
231.75	55786.3
231.7	55688
231.65	55046.1
231.6	54055.3
231.55	52681.9
231.5	50828.7
231.45	48715.2
231.4	46432.2
231.35	43994.2
231.3	41498.5
231.25	38955.6
231.2	36543.4
231.15	34174.9
231.1	31943.2
231.05	29899.8
231	28097.8
230.95	26553.8
230.9	25178.7
230.85	24052.7
230.8	23231.3
230.75	22572.6
230.7	22075.6
230.65	21625
230.6	21286.7
230.55	21052
230.5	20814.1
230.45	20657
230.4	20571.9
230.35	20577.2
230.3	20634
230.25	20709.8
230.2	20921.7
230.15	21143.7
230.1	21467.3
230.05	21847.5
230	22220.7
229.95	22646.6
229.9	23093.4
229.85	23584.8
229.8	24152
229.75	24757.5
229.7	25393.3
229.65	26087.8
229.6	26815
229.55	27657.2
229.5	28545.6
229.45	29525
229.4	30802.4
229.35	32286.3
229.3	33953.6
229.25	35833.2
229.2	38107.1
229.15	40676.8
229.1	43530.4
229.05	46655.4
229	50019.9
228.95	53575.1
228.9	57241.1
228.85	60993.4
228.8	64841.5
228.75	68460.4
228.7	71716.4
228.65	74434.5
228.6	76447.2
228.55	77499.4
228.5	77417.6
228.45	76143.4
228.4	73890.9
228.35	70472.8
228.3	66136.3
228.25	61001.5
228.2	55478.7
228.15	49749.8
228.1	43959.4
228.05	38357.7
228	33147.1
227.95	28350.2
227.9	24046.5
227.85	20337.8
227.8	17287.1
227.75	14756.6
227.7	12759.7
227.65	11276.6
227.6	10209.2
227.55	9402.89
227.5	8842.78
227.45	8438.73
227.4	8165.55
227.35	7943.1
227.3	7761.89
227.25	7584.2
227.2	7440.26
227.15	7321.29
227.1	7213.1
227.05	7124.58
227	7051.93
226.95	7033.64
226.9	7020.39
226.85	6998.51
226.8	6938.44
226.75	6860.1
226.7	6826.61
226.65	6816.3
226.6	6790.12
226.55	6745.52
226.5	6706.47
226.45	6679.57
226.4	6646.89
226.35	6616.91
226.3	6561.04
226.25	6524.01
226.2	6526.41
226.15	6511.24
226.1	6483.59
226.05	6458.07
226	6444.44
225.95	6495.61
225.9	6543.4
225.85	6608.31
225.8	6644.98
225.75	6603.07
225.7	6593.01
225.65	6542.61
225.6	6499.53
225.55	6458.66
225.5	6410
225.45	6378.2
225.4	6335.97
225.35	6313.2
225.3	6327.33
225.25	6360.44
225.2	6385.36
225.15	6418.53
225.1	6421.32
225.05	6417.95
225	6397.75
224.95	6387.79
224.9	6374.28
224.85	6373.29
224.8	6371.58
224.75	6354.3
224.7	6364.33
224.65	6352.3
224.6	6358.34
224.55	6379
224.5	6389.02
224.45	6416.53
224.4	6405.15
224.35	6380.13
224.3	6381.55
224.25	6379.66
224.2	6357.97
224.15	6355.15
224.1	6333.15
224.05	6328.45
224	6295.53
223.95	6273.3
223.9	6288.95
223.85	6309.63
223.8	6348.73
223.75	6393.65
223.7	6425.56
223.65	6409.87
223.6	6398.18
223.55	6356.11
223.5	6334.71
223.45	6320.78
223.4	6315.55
223.35	6298.76
223.3	6312.38
223.25	6308.07
223.2	6306.87
223.15	6294.17
223.1	6297.35
223.05	6319.76
223	6274.9
222.95	6234.11
222.9	6199.52
222.85	6185.07
222.8	6195.55
222.75	6231.07
222.7	6252.74
222.65	6266.64
222.6	6308.92
222.55	6324.18
222.5	6348.12
222.45	6329.55
222.4	6325.19
222.35	6303.25
222.3	6315.23
222.25	6322.59
222.2	6318.27
222.15	6323.13
222.1	6336.91
222.05	6352.58
222	6346.4
221.95	6330.81
221.9	6302.04
221.85	6306.18
221.8	6293.69
221.75	6286.57
221.7	6253.72
221.65	6249.27
221.6	6268.8
221.55	6272.18
221.5	6280.22
221.45	6296.77
221.4	6298.25
221.35	6273.75
221.3	6252.99
221.25	6237.52
221.2	6221.42
221.15	6232.3
221.1	6242.21
221.05	6252.34
221	6280.83
220.95	6290.44

## Sheet: Figure 1c
N 1s and Mo 3p XPS spectrum of Pt/Mo2N-Ru
Binding Energy (eV)	Intensity (a.u.)
410.95	45513.3
410.9	45330.8
410.85	45092.3
410.8	44850.7
410.75	44608.9
410.7	44324.8
410.65	44027
410.6	43759.7
410.55	43537.8
410.5	43356.8
410.45	43172.5
410.4	42939.1
410.35	42740.8
410.3	42664.2
410.25	42587.1
410.2	42485.4
410.15	42309.1
410.1	42182
410.05	42060.4
410	41974.6
409.95	41819.4
409.9	41690.5
409.85	41572.2
409.8	41484.2
409.75	41412
409.7	41274.6
409.65	41143.9
409.6	40995.8
409.55	40894.5
409.5	40804.8
409.45	40691.4
409.4	40556.1
409.35	40475.1
409.3	40407.4
409.25	40282.3
409.2	40190.3
409.15	40144.3
409.1	40106.6
409.05	40075.3
409	40077.9
408.95	40034.7
408.9	40011.9
408.85	40001.5
408.8	39961.2
408.75	39899.1
408.7	39810.5
408.65	39714.7
408.6	39603.1
408.55	39494.7
408.5	39420.4
408.45	39384.4
408.4	39364.8
408.35	39389.1
408.3	39348.1
408.25	39290
408.2	39303.1
408.15	39418.4
408.1	39391.9
408.05	39345.4
408	39275.8
407.95	39218
407.9	39190.7
407.85	39172.5
407.8	39148
407.75	39137.1
407.7	39135.3
407.65	39118.7
407.6	39143.3
407.55	39080.1
407.5	39067.1
407.45	39028.7
407.4	38915.9
407.35	38770
407.3	38656.3
407.25	38590.7
407.2	38562
407.15	38620.5
407.1	38610.9
407.05	38670.4
407	38665.2
406.95	38639.9
406.9	38652.9
406.85	38608.9
406.8	38552.5
406.75	38518.6
406.7	38433.9
406.65	38349.6
406.6	38310
406.55	38265.7
406.5	38214
406.45	38187.6
406.4	38097.9
406.35	38025.3
406.3	38011.1
406.25	38059.8
406.2	38095.8
406.15	38138.4
406.1	38178.5
406.05	38227.8
406	38211.7
405.95	38196.8
405.9	38188.9
405.85	38086.6
405.8	37978.9
405.75	37916.2
405.7	37845.6
405.65	37773.7
405.6	37735.1
405.55	37703.2
405.5	37664.9
405.45	37674.9
405.4	37657.5
405.35	37604.3
405.3	37556.8
405.25	37561.5
405.2	37592.7
405.15	37651.5
405.1	37733.4
405.05	37760.6
405	37745.9
404.95	37737.1
404.9	37729.2
404.85	37705.1
404.8	37618.7
404.75	37535.3
404.7	37459.9
404.65	37355.5
404.6	37253.1
404.55	37157.4
404.5	37184.2
404.45	37232.2
404.4	37316.1
404.35	37397.5
404.3	37494.3
404.25	37533.8
404.2	37567.6
404.15	37567.1
404.1	37581.8
404.05	37572.3
404	37536.3
403.95	37453
403.9	37408.4
403.85	37338.7
403.8	37276
403.75	37263.9
403.7	37279.9
403.65	37258.6
403.6	37176.7
403.55	37096.4
403.5	37096.8
403.45	37079.5
403.4	37041.1
403.35	37063
403.3	37107.3
403.25	37136.4
403.2	37180.2
403.15	37213.8
403.1	37216.8
403.05	37241.1
403	37285.6
402.95	37302
402.9	37336
402.85	37305
402.8	37297.4
402.75	37297.2
402.7	37334.2
402.65	37267.9
402.6	37170.9
402.55	37131.6
402.5	37141.5
402.45	37154.3
402.4	37200.5
402.35	37273.9
402.3	37277.9
402.25	37343.1
402.2	37416.9
402.15	37495.3
402.1	37468.6
402.05	37489.4
402	37498.5
401.95	37489.5
401.9	37471.7
401.85	37494.5
401.8	37533.7
401.75	37577.1
401.7	37714.2
401.65	37775.2
401.6	37825.5
401.55	37929.9
401.5	37938.2
401.45	37965.9
401.4	38066.2
401.35	38100.2
401.3	38092.1
401.25	38060.5
401.2	38012.8
401.15	37960.8
401.1	37941.8
401.05	37979.6
401	38051.2
400.95	38105.9
400.9	38179.3
400.85	38311.9
400.8	38362.7
400.75	38403.1
400.7	38474.5
400.65	38567.6
400.6	38652.9
400.55	38719.4
400.5	38692.3
400.45	38775.6
400.4	38885.8
400.35	38955.9
400.3	39081.6
400.25	39150.6
400.2	39210
400.15	39253.2
400.1	39348.1
400.05	39459.5
400	39589.3
399.95	39692.6
399.9	39836.4
399.85	40004.3
399.8	40169.5
399.75	40330.9
399.7	40447.3
399.65	40611.6
399.6	40723.5
399.55	40820.8
399.5	40928.7
399.45	41139.4
399.4	41299.4
399.35	41455
399.3	41602.6
399.25	41799.1
399.2	42009.4
399.15	42199.1
399.1	42304
399.05	42445.6
399	42579.9
398.95	42681.1
398.9	42763.3
398.85	42872.1
398.8	43101.6
398.75	43419.3
398.7	43703.5
398.65	44054.8
398.6	44429.9
398.55	44885.7
398.5	45368.9
398.45	45891.5
398.4	46398.2
398.35	46892.2
398.3	47421.8
398.25	48086.5
398.2	48767.6
398.15	49484.6
398.1	50178.2
398.05	50835.2
398	51437.5
397.95	51948.9
397.9	52325.6
397.85	52579.5
397.8	52733.2
397.75	52810.5
397.7	52675.1
397.65	52448.7
397.6	52169
397.55	51857.7
397.5	51507.8
397.45	51146.6
397.4	50784.8
397.35	50423.7
397.3	50075.8
397.25	49778.9
397.2	49474.3
397.15	49214.5
397.1	49022.2
397.05	48802.7
397	48594.6
396.95	48391.1
396.9	48164.5
396.85	47978.9
396.8	47802.8
396.75	47617
396.7	47461
396.65	47293
396.6	47178.5
396.55	47086.9
396.5	46933.2
396.45	46770.1
396.4	46662.9
396.35	46570
396.3	46462.7
396.25	46416.4
396.2	46441.8
396.15	46469.6
396.1	46572.8
396.05	46708.5
396	46849.2
395.95	47007
395.9	47159.1
395.85	47316.6
395.8	47461.7
395.75	47609
395.7	47818.5
395.65	48030
395.6	48304.6
395.55	48699.4
395.5	49052
395.45	49432.6
395.4	49845.6
395.35	50198.8
395.3	50452.7
395.25	50688.4
395.2	50911.8
395.15	51149.8
395.1	51381.7
395.05	51662.8
395	51945.7
394.95	52260.5
394.9	52576.5
394.85	52756.2
394.8	52930.1
394.75	53123.7
394.7	53229.2
394.65	53278.3
394.6	53251.2
394.55	53210.8
394.5	53085.1
394.45	52940.1
394.4	52857.2
394.35	52745.4
394.3	52500.5
394.25	52252.9
394.2	51942.7
394.15	51629.8
394.1	51242.4
394.05	50878.3
394	50487
393.95	50087.8
393.9	49675.5
393.85	49140.2
393.8	48623.9
393.75	48106.6
393.7	47546.6
393.65	46978.9
393.6	46430.8
393.55	45878.7
393.5	45325.8
393.45	44805.5
393.4	44325
393.35	43826.8
393.3	43337
393.25	42914.7
393.2	42480.7
393.15	42092.3
393.1	41746.1
393.05	41410.4
393	41086.8
392.95	40772.7
392.9	40504.5
392.85	40217.8
392.8	39913.8
392.75	39600.3
392.7	39309.8
392.65	38970.6
392.6	38667.4
392.55	38406.1
392.5	38190.3
392.45	38019.1
392.4	37782.4
392.35	37596.4
392.3	37422.4
392.25	37231.9
392.2	37014.6
392.15	36877.7
392.1	36769.1
392.05	36651.8
392	36539
391.95	36401
391.9	36309.5
391.85	36244.1
391.8	36163.4
391.75	36035.4
391.7	35911.9
391.65	35783.4
391.6	35652.9
391.55	35534.5
391.5	35450.3
391.45	35390.6
391.4	35318.4
391.35	35286.8
391.3	35224.9
391.25	35127
391.2	34997.1
391.15	34910.1
391.1	34827.1
391.05	34740.7
391	34667.2
390.95	34571.2

## Sheet: Figure 1d
C 1s and Ru 3d XPS spectrum of Pt/Mo2N-Ru
Binding Energy (eV)	Intensity (a.u.)
295.95	32548.3
295.9	32514.8
295.85	32487.1
295.8	32439.9
295.75	32434.6
295.7	32439.4
295.65	32406.2
295.6	32402.2
295.55	32426.3
295.5	32402.8
295.45	32407.4
295.4	32401.8
295.35	32358.5
295.3	32363.8
295.25	32356.1
295.2	32336.3
295.15	32321.3
295.1	32347.5
295.05	32306.6
295	32252.9
294.95	32207.1
294.9	32148.2
294.85	32106.9
294.8	32099.3
294.75	32105.3
294.7	32058
294.65	31949.4
294.6	31839.8
294.55	31814.5
294.5	31732.2
294.45	31718.3
294.4	31709.7
294.35	31692.6
294.3	31669.4
294.25	31612.4
294.2	31547.6
294.15	31544.5
294.1	31607
294.05	31606.8
294	31646.6
293.95	31637.4
293.9	31594.1
293.85	31630.2
293.8	31719.8
293.75	31762.9
293.7	31757.7
293.65	31739.3
293.6	31668
293.55	31630.1
293.5	31563.4
293.45	31516.1
293.4	31500.7
293.35	31493
293.3	31498.6
293.25	31465.6
293.2	31397.2
293.15	31387.4
293.1	31393.1
293.05	31340.2
293	31340.8
292.95	31255.6
292.9	31120.8
292.85	31043.9
292.8	31022.8
292.75	31004.8
292.7	30988.7
292.65	31013.4
292.6	31057
292.55	31036.2
292.5	31068.3
292.45	31123.5
292.4	31218.7
292.35	31250.6
292.3	31282.1
292.25	31257.8
292.2	31224.6
292.15	31234.6
292.1	31239
292.05	31225.9
292	31253.8
291.95	31212.9
291.9	31110.1
291.85	30981.3
291.8	30895.4
291.75	30876.1
291.7	30840.5
291.65	30825
291.6	30834.4
291.55	30830.4
291.5	30867.4
291.45	30881.5
291.4	30928.6
291.35	30982.7
291.3	31018.1
291.25	30945
291.2	30957
291.15	31010.3
291.1	30989.4
291.05	30919.9
291	30912
290.95	30972.3
290.9	30989.1
290.85	30996.9
290.8	30968.1
290.75	31005.2
290.7	30978.7
290.65	30916.3
290.6	30919.7
290.55	30975.4
290.5	31046.7
290.45	31085.7
290.4	31136.9
290.35	31219
290.3	31280.3
290.25	31248.1
290.2	31256.7
290.15	31239.8
290.1	31139.5
290.05	30983.2
290	30876.3
289.95	30854.4
289.9	30814.6
289.85	30898.4
289.8	30977.7
289.75	31125.6
289.7	31291.4
289.65	31419.4
289.6	31521.8
289.55	31550.1
289.5	31598
289.45	31570.9
289.4	31532
289.35	31535.2
289.3	31575.5
289.25	31669.2
289.2	31686.4
289.15	31669.9
289.1	31644.1
289.05	31674.2
289	31797.7
288.95	31848.3
288.9	31861.4
288.85	31909.1
288.8	31932.6
288.75	32054.7
288.7	32214.6
288.65	32396.2
288.6	32542.3
288.55	32665.9
288.5	32764
288.45	32817
288.4	32880
288.35	32998.3
288.3	33142.5
288.25	33309.1
288.2	33416.1
288.15	33554.8
288.1	33733
288.05	34011.5
288	34505.3
287.95	34977.6
287.9	35464.6
287.85	35946.2
287.8	36474.5
287.75	37141.4
287.7	37864.6
287.65	38701.7
287.6	39635.4
287.55	40589.9
287.5	41695.1
287.45	42997.7
287.4	44310.4
287.35	45886.3
287.3	47760.9
287.25	49749.9
287.2	51964
287.15	54404.1
287.1	57135.8
287.05	60147.7
287	63425.8
286.95	66870.1
286.9	70540.6
286.85	74297.5
286.8	78028.4
286.75	81732.6
286.7	85335.7
286.65	88760
286.6	91875
286.55	94577.8
286.5	97084.9
286.45	99282.5
286.4	100835
286.35	101925
286.3	102554
286.25	102501
286.2	101773
286.15	100527
286.1	98765.1
286.05	96487.9
286	93702.9
285.95	90576.1
285.9	87171.2
285.85	83533.5
285.8	79744.1
285.75	75981.6
285.7	72300.7
285.65	68747.9
285.6	65248.5
285.55	61937.6
285.5	59004
285.45	56470
285.4	54244.8
285.35	52340.3
285.3	50829.3
285.25	49564.3
285.2	48525.1
285.15	47804.1
285.1	47251.9
285.05	46854.1
285	46671.8
284.95	46695.2
284.9	46747.9
284.85	46940.6
284.8	47126.9
284.75	47395.2
284.7	47605.6
284.65	47681.5
284.6	47631.6
284.55	47533
284.5	47340.9
284.45	46942.6
284.4	46438.1
284.35	45890.6
284.3	45261.1
284.25	44459.3
284.2	43558.1
284.15	42605.6
284.1	41566.6
284.05	40545
284	39583
283.95	38624
283.9	37748.5
283.85	37005.8
283.8	36313
283.75	35710
283.7	35168.9
283.65	34620.7
283.6	34167
283.55	33835.9
283.5	33535.4
283.45	33154.3
283.4	32848.6
283.35	32651
283.3	32523.4
283.25	32402.1
283.2	32300.6
283.15	32224.2
283.1	32054
283.05	31926.7
283	31825.5
282.95	31673.1
282.9	31601
282.85	31568.1
282.8	31568.8
282.75	31556.4
282.7	31608.4
282.65	31646.9
282.6	31680.1
282.55	31778.2
282.5	31900.6
282.45	31979.7
282.4	32054.8
282.35	32051.1
282.3	32068.5
282.25	32159.1
282.2	32239.9
282.15	32322.3
282.1	32398.6
282.05	32523.5
282	32639.9
281.95	32700.1
281.9	32815.8
281.85	32958.5
281.8	33115.1
281.75	33286.3
281.7	33468.5
281.65	33671.7
281.6	33885.3
281.55	34111.2
281.5	34406.1
281.45	34752.6
281.4	35169.6
281.35	35604.6
281.3	36087.3
281.25	36636.2
281.2	37202.6
281.15	37767.2
281.1	38401.6
281.05	39163
281	40110.8
280.95	41152.1
280.9	42318.4
280.85	43660.7
280.8	45149.2
280.75	46830.6
280.7	48654.5
280.65	50574.5
280.6	52515.4
280.55	54278.1
280.5	55869.1
280.45	57169.3
280.4	58144.7
280.35	58652.1
280.3	58694.1
280.25	58202.7
280.2	57173.3
280.15	55556
280.1	53365.5
280.05	50842
280	48175.6
279.95	45418
279.9	42647.5
279.85	40008.2
279.8	37484.8
279.75	35286.8
279.7	33418.5
279.65	31855
279.6	30649.6
279.55	29723.6
279.5	29043
279.45	28528
279.4	28195.1
279.35	27924.5
279.3	27759.2
279.25	27647.4
279.2	27578.2
279.15	27538.9
279.1	27416.9
279.05	27314.1
279	27240.7
278.95	27221.5
278.9	27229.7
278.85	27218
278.8	27186.5
278.75	27145.5
278.7	27124.7
278.65	27107.3
278.6	27075.8
278.55	27076.8
278.5	27017.9
278.45	26950.1
278.4	26916.5
278.35	26891.6
278.3	26865.3
278.25	26845.2
278.2	26854.8
278.15	26930.4
278.1	26988.3
278.05	26969
278	26967.6
277.95	26932
277.9	26854.6
277.85	26795.9
277.8	26744.2
277.75	26623.9
277.7	26491.4
277.65	26388.1
277.6	26347.5
277.55	26363.3
277.5	26368.4
277.45	26382.6
277.4	26371.3
277.35	26343.2
277.3	26307.5
277.25	26253.5
277.2	26205.6
277.15	26228.9
277.1	26239.1
277.05	26227.6
277	26236.2
276.95	26199.5
276.9	26193.6
276.85	26242.9
276.8	26246.6
276.75	26268.5
276.7	26209.3
276.65	26192.5
276.6	26173
276.55	26155.5
276.5	26181.2
276.45	26177.5
276.4	26145.4
276.35	26106.6
276.3	26081.8
276.25	26059.7
276.2	26040.2
276.15	26011.7
276.1	25960.8
276.05	25921.6
276	25867.2
275.95	25810.3

## Sheet: Figure 1e
Ru 3p XPS spectrum of Pt/Mo2N-Ru
Binding Energy (eV)	Intensity (a.u.)
496.9	56883.6
496.8	56674.1
496.7	56547.5
496.6	56563.2
496.5	56516.7
496.4	56420
496.3	56346.3
496.2	56284.1
496.1	56226.2
496	56206.3
495.9	56295.8
495.8	56428.6
495.7	56546.2
495.6	56689
495.5	56725.6
495.4	56554.4
495.3	56320.6
495.2	56227
495.1	56281.7
495	56344.6
494.9	56411.7
494.8	56556.1
494.7	56658.9
494.6	56680.4
494.5	56750.8
494.4	56697.1
494.3	56498.6
494.2	56382.2
494.1	56318.5
494	56256.8
493.9	56244.5
493.8	56316
493.7	56399.8
493.6	56374.4
493.5	56288.2
493.4	56179.4
493.3	56125.2
493.2	56134.9
493.1	56126
493	56199.7
492.9	56301.1
492.8	56326.7
492.7	56345.5
492.6	56373.7
492.5	56348.5
492.4	56289.6
492.3	56352.2
492.2	56374.1
492.1	56186.7
492	55994.1
491.9	55927.5
491.8	56010.8
491.7	56186.6
491.6	56348.7
491.5	56376.9
491.4	56242.8
491.3	56186.4
491.2	56249.5
491.1	56269.4
491	56333.1
490.9	56456.2
490.8	56484.8
490.7	56423.6
490.6	56346.6
490.5	56312.4
490.4	56295.9
490.3	56336.8
490.2	56517.5
490.1	56608.3
490	56563.6
489.9	56439.9
489.8	56269.5
489.7	56175.2
489.6	56095.5
489.5	56119.7
489.4	56251.4
489.3	56359.6
489.2	56391.2
489.1	56256.2
489	56162.2
488.9	56243.5
488.8	56396.9
488.7	56566.3
488.6	56728.8
488.5	56788.7
488.4	56747.5
488.3	56772
488.2	56851.1
488.1	56811.2
488	56606
487.9	56443.9
487.8	56382.2
487.7	56291.3
487.6	56291.1
487.5	56389.6
487.4	56520.4
487.3	56675
487.2	56761.8
487.1	56757
487	56688.3
486.9	56674
486.8	56797.2
486.7	57001.4
486.6	57130
486.5	57067.2
486.4	56876.2
486.3	56644.2
486.2	56467.4
486.1	56488.8
486	56712.8
485.9	57011.5
485.8	57209.1
485.7	57292.4
485.6	57251.8
485.5	57190.9
485.4	57282.3
485.3	57454.4
485.2	57624.6
485.1	57808
485	57961.8
484.9	58089.8
484.8	58216.4
484.7	58371.7
484.6	58458.1
484.5	58473.5
484.4	58593.3
484.3	58801
484.2	58994.2
484.1	59061.4
484	59026.9
483.9	58960.7
483.8	58931.8
483.7	58945.6
483.6	58854.6
483.5	58642.2
483.4	58405.7
483.3	58196.7
483.2	58138.9
483.1	58081.6
483	57877.3
482.9	57664.2
482.8	57485.1
482.7	57346.8
482.6	57179.4
482.5	56922.1
482.4	56620.4
482.3	56347.1
482.2	56235.7
482.1	56248.5
482	56117.6
481.9	55976.8
481.8	56001.8
481.7	56056.6
481.6	56068.2
481.5	56029.7
481.4	55851.9
481.3	55551.9
481.2	55408.2
481.1	55564.1
481	55733
480.9	55693.1
480.8	55582.5
480.7	55459.6
480.6	55360
480.5	55456
480.4	55742.1
480.3	55826
480.2	55562.1
480.1	55215.5
480	54930.7
479.9	54744.7
479.8	54791.5
479.7	54985.6
479.6	55046.6
479.5	54948.8
479.4	54870.7
479.3	54862.9
479.2	54892.4
479.1	54894
479	54852
478.9	54711.6
478.8	54492.5
478.7	54349.8
478.6	54353
478.5	54519.6
478.4	54723.4
478.3	54817
478.2	54768.5
478.1	54615.7
478	54478.5
477.9	54511.1
477.8	54736.7
477.7	54923.5
477.6	54905.5
477.5	54806.7
477.4	54777.2
477.3	54884.2
477.2	55030.7
477.1	55151.6
477	55173.9
476.9	55011.6
476.8	54748.3
476.7	54522.8
476.6	54423.9
476.5	54376.8
476.4	54341.5
476.3	54382.6
476.2	54486
476.1	54516.6
476	54444.7
475.9	54448.5
475.8	54535.3
475.7	54571
475.6	54587.2
475.5	54644.5
475.4	54651.5
475.3	54513
475.2	54338.6
475.1	54325.4
475	54465.3
474.9	54677.4
474.8	54844.3
474.7	54820
474.6	54647.2
474.5	54439.3
474.4	54352.5
474.3	54457.6
474.2	54523.2
474.1	54444.7
474	54384.1
473.9	54398.4
473.8	54352.7
473.7	54215
473.6	54159.4
473.5	54179.6
473.4	54195
473.3	54277.5
473.2	54356
473.1	54293.7
473	54195.4
472.9	54236.7
472.8	54311
472.7	54333
472.6	54413.5
472.5	54596.1
472.4	54755.2
472.3	54734.1
472.2	54620
472.1	54493.3
472	54345.3
471.9	54207.7
471.8	54089.5
471.7	53997.8
471.6	53969.1
471.5	54077
471.4	54213.5
471.3	54250.1
471.2	54316.8
471.1	54389.3
471	54411.4
470.9	54483
470.8	54529.9
470.7	54415.6
470.6	54270.4
470.5	54278.2
470.4	54343.1
470.3	54329
470.2	54284.1
470.1	54279.5
470	54253.1
469.9	54196.2
469.8	54173
469.7	54227.3
469.6	54326.5
469.5	54416.2
469.4	54479.4
469.3	54515.4
469.2	54508.2
469.1	54451.6
469	54462
468.9	54549
468.8	54574.1
468.7	54567.9
468.6	54517.3
468.5	54371.4
468.4	54156
468.3	53973.9
468.2	53947.6
468.1	54063.5
468	54215.9
467.9	54292.3
467.8	54272
467.7	54226.6
467.6	54329.8
467.5	54502.7
467.4	54561.3
467.3	54547.8
467.2	54510.9
467.1	54491.1
467	54517.4
466.9	54550.1
466.8	54558.7
466.7	54503.5
466.6	54485.9
466.5	54552
466.4	54668.6
466.3	54827
466.2	54961.4
466.1	54984.8
466	54924.9
465.9	54888.1
465.8	54987.9
465.7	55183.4
465.6	55311
465.5	55298.5
465.4	55199.4
465.3	55131.3
465.2	55178.9
465.1	55296.9
465	55364.1
464.9	55348.1
464.8	55304.5
464.7	55280.4
464.6	55365.6
464.5	55608.2
464.4	55922
464.3	56196.7
464.2	56322.3
464.1	56360.1
464	56285.8
463.9	56291.5
463.8	56569.4
463.7	56843.1
463.6	56919
463.5	56947.1
463.4	57055.3
463.3	57188.5
463.2	57310.2
463.1	57541.3
463	57782.7
462.9	57940
462.8	58157.2
462.7	58475.7
462.6	58769.3
462.5	58978.8
462.4	59195.6
462.3	59405.7
462.2	59646.8
462.1	59944.6
462	60177.3
461.9	60261.8
461.8	60216.9
461.7	60124.1
461.6	60106.3
461.5	60084.5
461.4	59944.9
461.3	59679.2
461.2	59300.7
461.1	58891.4
461	58457.7
460.9	58053.3
460.8	57679.5
460.7	57254.9
460.6	56937.8
460.5	56732
460.4	56421
460.3	55951.9
460.2	55572.2
460.1	55353.1
460	55079.3
459.9	54837.3
459.8	54644.8
459.7	54390.5
459.6	54180.7
459.5	54100.6
459.4	54087.6
459.3	53904.5
459.2	53630.9
459.1	53503.3
459	53442.8
458.9	53479.6
458.8	53565
458.7	53560
458.6	53449
458.5	53241.9
458.4	53077.7
458.3	52988.9
458.2	52950.1
458.1	52980.8
458	52966.2
457.9	52836.4
457.8	52679.8
457.7	52610.3
457.6	52599.5
457.5	52636.2
457.4	52706.2
457.3	52770.2
457.2	52799.2
457.1	52779.5
457	52716.4
456.9	52546.6
456.8	52414.2
456.7	52504.8
456.6	52723.1
456.5	52951.4
456.4	53008.8
456.3	52884.2
456.2	52688.8
456.1	52524.4
456	52529.1
455.9	52625.4
455.8	52698.8
455.7	52626.2
455.6	52468.6
455.5	52399.8
455.4	52425.1
455.3	52445.3
455.2	52495.7
455.1	52594.7
455	52595.3
454.9	52489.7
454.8	52396.6
454.7	52270.1
454.6	52125.8
454.5	52150.3
454.4	52374
454.3	52519.8
454.2	52483.4
454.1	52451.1
454	52451.3
453.9	52461.4
453.8	52536
453.7	52684.8
453.6	52705.5
453.5	52563.4
453.4	52486.7
453.3	52415.6
453.2	52256.2
453.1	52165.8
453	52171.3
452.9	52162.7
452.8	52116.8
452.7	52163.3
452.6	52279.3
452.5	52267.5
452.4	52193.3
452.3	52108
452.2	51996.3
452.1	52051.7
452	52214.8
451.9	52274.9
451.8	52242.3
451.7	52175.6
451.6	52116.6
451.5	52133.6
451.4	52292.6
451.3	52468.1
451.2	52477
451.1	52411
451	52331.1
450.9	52269.9

## Sheet: Figure 1f
Pt 4f and Ru 4s XPS spectrum of Pt/Mo2N-Ru
Binding Energy (eV)	Intensity (a.u.)
85.95	6383.49
85.9	6363.17
85.85	6359.81
85.8	6351.51
85.75	6334.15
85.7	6330.65
85.65	6330.74
85.6	6323.82
85.55	6335.43
85.5	6355.29
85.45	6382.19
85.4	6391.26
85.35	6383.94
85.3	6371.5
85.25	6355.8
85.2	6348.73
85.15	6343.59
85.1	6333.01
85.05	6321.73
85	6321.6
84.95	6321.4
84.9	6310.74
84.85	6322.46
84.8	6326.64
84.75	6326.92
84.7	6332.79
84.65	6326.75
84.6	6300.59
84.55	6306.3
84.5	6312.97
84.45	6320.48
84.4	6323.73
84.35	6320.07
84.3	6328.54
84.25	6340.71
84.2	6349.37
84.15	6357.75
84.1	6360.71
84.05	6350.7
84	6342.69
83.95	6335.29
83.9	6321.71
83.85	6308.55
83.8	6309.93
83.75	6306.77
83.7	6315.49
83.65	6322.48
83.6	6312.58
83.55	6321.98
83.5	6323.89
83.45	6321.16
83.4	6322.15
83.35	6320.73
83.3	6308.75
83.25	6302.43
83.2	6284.13
83.15	6285.88
83.1	6298.15
83.05	6297.34
83	6292.86
82.95	6283.65
82.9	6280.06
82.85	6281.16
82.8	6287.12
82.75	6283.67
82.7	6289.33
82.65	6278.24
82.6	6267.21
82.55	6261.66
82.5	6258.51
82.45	6250.55
82.4	6240.13
82.35	6245.83
82.3	6247.95
82.25	6255.23
82.2	6239.64
82.15	6245.86
82.1	6251.38
82.05	6231.74
82	6222.14
81.95	6212.11
81.9	6211.39
81.85	6221.14
81.8	6213.74
81.75	6218.2
81.7	6216.61
81.65	6195.28
81.6	6192.19
81.55	6183.14
81.5	6182.78
81.45	6176.85
81.4	6172.91
81.35	6171.78
81.3	6180.45
81.25	6189.75
81.2	6200.66
81.15	6214.37
81.1	6212.29
81.05	6190.69
81	6169.38
80.95	6152.27
80.9	6146.04
80.85	6128.46
80.8	6114.34
80.75	6116.62
80.7	6132.84
80.65	6145.01
80.6	6161.67
80.55	6172.73
80.5	6180.6
80.45	6174.46
80.4	6168.13
80.35	6157.01
80.3	6139.32
80.25	6112.43
80.2	6125.57
80.15	6138.09
80.1	6144.19
80.05	6163.48
80	6179.1
79.95	6197.74
79.9	6211.06
79.85	6210.31
79.8	6203.85
79.75	6187.18
79.7	6180.13
79.65	6161.49
79.6	6159.13
79.55	6158.39
79.5	6165.51
79.45	6166.54
79.4	6165.75
79.35	6174.69
79.3	6181.57
79.25	6173.94
79.2	6180.68
79.15	6182.45
79.1	6188.01
79.05	6192.65
79	6176.66
78.95	6158.09
78.9	6146.1
78.85	6147.73
78.8	6136.78
78.75	6121.6
78.7	6120.89
78.65	6108.32
78.6	6116.95
78.55	6118.27
78.5	6130.09
78.45	6131.79
78.4	6133.56
78.35	6139.94
78.3	6150.68
78.25	6155.5
78.2	6159.58
78.15	6158.57
78.1	6169.11
78.05	6164.38
78	6144.34
77.95	6122.92
77.9	6117.55
77.85	6112.9
77.8	6108.95
77.75	6103.1
77.7	6116.93
77.65	6119.07
77.6	6128.7
77.55	6140.22
77.5	6156.91
77.45	6168.86
77.4	6190.02
77.35	6203.17
77.3	6207.7
77.25	6217.89
77.2	6227.12
77.15	6229.15
77.1	6245.33
77.05	6258.58
77	6262.35
76.95	6262.58
76.9	6264.92
76.85	6254.81
76.8	6248.66
76.75	6244.35
76.7	6259.26
76.65	6269.17
76.6	6269.68
76.55	6273.74
76.5	6276.06
76.45	6275.56
76.4	6299.12
76.35	6309.75
76.3	6327.05
76.25	6332.39
76.2	6340.64
76.15	6346.25
76.1	6360.13
76.05	6365.39
76	6372.73
75.95	6394.45
75.9	6419.16
75.85	6434.79
75.8	6439.05
75.75	6456.11
75.7	6489.21
75.65	6519.59
75.6	6534.54
75.55	6558.2
75.5	6586.86
75.45	6610.79
75.4	6638.84
75.35	6657.69
75.3	6692.97
75.25	6716.36
75.2	6750.46
75.15	6790.73
75.1	6817.3
75.05	6836.19
75	6856.82
74.95	6884.67
74.9	6903.38
74.85	6918.19
74.8	6921.57
74.75	6918.94
74.7	6915.21
74.65	6895.92
74.6	6852.43
74.55	6814.66
74.5	6779.66
74.45	6731.95
74.4	6675.53
74.35	6630.66
74.3	6583.33
74.25	6532.17
74.2	6489.88
74.15	6444.26
74.1	6378.48
74.05	6325.25
74	6277.26
73.95	6248.05
73.9	6225.45
73.85	6211.75
73.8	6177.7
73.75	6136.74
73.7	6115.82
73.65	6098.76
73.6	6074.96
73.55	6068.93
73.5	6048.4
73.45	6038.33
73.4	6029.58
73.35	6027.08
73.3	6022.89
73.25	6028.81
73.2	6058.55
73.15	6075.86
73.1	6078.96
73.05	6072.05
73	6072.5
72.95	6063.43
72.9	6063.37
72.85	6072.3
72.8	6065.86
72.75	6057.95
72.7	6043.28
72.65	6027.9
72.6	6032.18
72.55	6054.68
72.5	6074.55
72.45	6111.87
72.4	6152.88
72.35	6187.24
72.3	6213.74
72.25	6248.68
72.2	6288.71
72.15	6327.24
72.1	6372.08
72.05	6423.11
72	6480.88
71.95	6506.59
71.9	6531.97
71.85	6584.1
71.8	6630.61
71.75	6678.37
71.7	6709.11
71.65	6724.89
71.6	6750.18
71.55	6761.85
71.5	6764.1
71.45	6772.81
71.4	6791.38
71.35	6789.92
71.3	6763.5
71.25	6733
71.2	6693.58
71.15	6646.99
71.1	6589.81
71.05	6538.85
71	6477.31
70.95	6406.82
70.9	6329.84
70.85	6265.15
70.8	6193.22
70.75	6143.54
70.7	6110.6
70.65	6071.35
70.6	6048.41
70.55	6014.66
70.5	5980.95
70.45	5956.52
70.4	5944.11
70.35	5940.14
70.3	5922.73
70.25	5910.85
70.2	5895.68
70.15	5891.96
70.1	5876.43
70.05	5874.48
70	5870.17
69.95	5867.46
69.9	5851.03
69.85	5834.39
69.8	5824.02
69.75	5830.06
69.7	5844.34
69.65	5855.08
69.6	5873.75
69.55	5886.32
69.5	5900.23
69.45	5907.38
69.4	5909.5
69.35	5915.46
69.3	5922.45
69.25	5935.33
69.2	5944.87
69.15	5955.48
69.1	5961.93
69.05	5963.57
69	5960.1
68.95	5957.72
68.9	5956.02
68.85	5952.48
68.8	5949.47
68.75	5949.7
68.7	5958.2
68.65	5962.27
68.6	5974.69
68.55	5985.78
68.5	6002.51
68.45	6013.31
68.4	6010.48
68.35	6013.94
68.3	6025.98
68.25	6050.71
68.2	6072.92
68.15	6076.87
68.1	6079.55
68.05	6086.62
68	6095.51
67.95	6097.07
67.9	6108.11
67.85	6117.29
67.8	6135.17
67.75	6143.86
67.7	6154.11
67.65	6160.98
67.6	6163.14
67.55	6164.49
67.5	6175.43
67.45	6186.14
67.4	6187.15
67.35	6205.88
67.3	6234.88
67.25	6281.34
67.2	6320.72
67.15	6340.2
67.1	6352.85
67.05	6367.05
67	6381.43
66.95	6366.25
66.9	6342.05
66.85	6324.12
66.8	6321.91
66.75	6311.49
66.7	6306.2
66.65	6311.83
66.6	6303.91
66.55	6305.94
66.5	6322.09
66.45	6350.46
66.4	6366.8
66.35	6380.69
66.3	6392
66.25	6404.66
66.2	6417.52
66.15	6427.01
66.1	6442.94
66.05	6457.93
66	6480.88
65.95	6491.86

## Sheet: Figure 3a
Yields of hydrocarbons and CO2 of Pt/Mo2N-Ru and Ru/Pt/Mo2N under different pressure (KES)
Pressure (Mpa)	Hydrocarbon Yields (mmol)	CO2 Yields (mmol)
2 (Pt/Mo2N-Ru)	4.42027	8.63028
3 (Pt/Mo2N-Ru)	3.43255	10.6086
4 (Pt/Mo2N-Ru)	5.81237	30.4642
2 (Ru/Pt/Mo2N)	0.26941	13.6951

## Sheet: Figure 3b
Fractional hydrocarbon selectivity of Pt/Mo2N-Ru and Ru/Pt/Mo2N under different pressure (KES)
Pressure (Mpa)	C1 (%)	C2-4= (%)	C2-4o (%)	C5-11= (%)	C5-11o (%)	C12+= (%)	C12+o (%)
2 (Pt/Mo2N-Ru)	3.51506	4.08938	3.90958	21.1263	9.8079	40.3984	17.1534
3 (Pt/Mo2N-Ru)	4.75474	5.23736	5.44764	18.0634	10.3176	41.9409	14.2384
4 (Pt/Mo2N-Ru)	14.9723	4.23161	13.3469	20.7732	15.5516	23.1714	7.95298
2 (Ru/Pt/Mo2N)	15.8154	3.02233	15.8047	17.14	17.5863	17.9147	12.7166

## Sheet: Figure 3c
Detailed hydrocarbon selectivity of Pt/Mo2N-Ru under 2 MPa of CO (KES)
Carbon Number (n)	Olefin (%)	Paraffin (%)		KES
1	0	3.51506		Pt/Mo2N-Ru
2	0.42117	2.34093		PEG-400
3	1.82817	0.72376		10 h
4	1.84004	0.84489		2 MPa CO
5	1.8867	1.35283		CO:H2O=3:2
6	3.35333	1.9881
7	4.9936	1.42851
8	2.98717	1.66121
9	3.58554	1.19155
10	2.24953	1.20591
11	2.07045	0.9798
12	2.70566	1.07803
13	3.30254	1.20644
14	4.16167	1.36734
15	3.99126	2.15419
16	4.25544	2.20137
17	4.53611	1.59552
18	3.88365	1.4336
19	3.11447	1.22093
20	2.42428	1.02273
21	1.86732	0.82915
22	1.79949	0.69229
23	1.10339	0.57475
24	0.83295	0.50624
25	0.63268	0.43636
26	0.79975	0.38088
27	0.456	0.35902
28	0.34697	0.01382
29	0.18476	0.08071

## Sheet: Figure 4a
Yields of hydrocarbons and CO2 of Ru for different ratios (FTS)
CO/H2	Hydrocarbon Yields (mmol)	CO2 Yields (mmol)
9/1 (PEG)	2.14376	1.09
1/2 (PEG)	6.39132	0.62025
1/2 (H2O)	7.05926	0.62886

[truncated: 41 more sheets: Figure 4b, Figure 4c, Figure 4d, Supplementary Figure S1, Supplementary Figure S2b, Supplementary Figure S5, Supplementary Figure S6a, Supplementary Figure S6b, Supplementary Figure S7, Supplementary Figure S8, Supplementary Figure S9b, Supplementary Figure S10a, Supplementary Figure S10b, Supplementary Figure S10c, Supplementary Figure S11, Supplementary Figure S12a, Supplementary Figure S12b, Supplementary Figure S12c, Supplementary Figure S13, Supplementary Figure S14a …]
